# Supplementary material for: Prevalence and risk factors for carriage of antimicrobial-resistant Escherichia coli on household and small-scale chicken farms in the Mekong Delta of Vietnam
Source: J Antimicrob Chemother. 2015 Mar 8;70(7):2144–52. doi: 10.1093/jac/dkv053 (PMC4472326; doi:10.1093/jac/dkv053)
Supplement: Supplementary Data [file supp_dkv053_dkv053supp2.xls]

## Sheet: Sheet1
	Resistance detected in Escherichia coli isolates	Ciprofloxacin resistance
No	Name of variable	OR	Lower 95% CI	Upper 95% CI	p-value
1	Age of farmer	0.98	0.96	1	0.0362
2	Gender of farmer	0.6	0.39	0.92	0.0184
3	No of Year Experience in chicken farming	0.96	0.93	0.99	0.003
4	Highest education of farmer
	No schooling or primary school	1.01	0.57	1.8	0.73707
	Secondary school	1.2	0.69	2.07	0.73707
	Higher than secondary school	ref	ref	ref	ref
5	Small farm (baseline=household farm)	3.24	2.43	4.34	7.91e-15
6	Chicken production type
	Egg laying chicken	ref	ref	ref	ref
	Meat chicken	3.31	2.46	4.47	0.22726
	Mixed chicken	2.92	1.79	4.75	0.22726
7	Chicken confined 24h inside	3.35	1.79	6.28	0.00018
8	Farm followed All-in-all-out practice	2.23	1.44	3.47	0.000377
9	Location of farm
	My Tho	ref	ref	ref	ref
	Cho Gao	1.99	1.2	3.29	0.13747
	Chau Thanh	2.2	1.3	3.72	0.13747
10	Chicken visited at later stage of production (baseline=early stage)	0.59	0.39	0.9	0.0155
11	Farm used commercial feed	2.83	1.81	4.41	5.35e-06
12	Farm used disinfectants	0.91	0.32	2.54	0.8495
13	Farm with the presence of ante-room	0.39	0.05	3.35	0.395
14	Farm followed changing shoes/boot practice	3.17	1.94	5.2	5.62e-06
15	Farm with the presence of footbath	2.35	1.51	3.64	0.000159
16	Farm with access of outsider	1.06	0.55	2.06	0.862
17	log(Density of chicken - per square meter)	1.1	0.95	1.28	0.196
18	Rodents seen in farm
	Never	ref	ref	ref	ref
	Sometimes	0.82	0.53	1.25	0.70162
	Often	0.82	0.18	3.72	0.70162
19	Wildbird seen in farm
	Never	ref	ref	ref	ref
	Sometimes	1.13	0.73	1.76	0.64669
	Often	0.67	0.16	2.75	0.64669
20	Chicken procured as day-olds	0.61	0.2	1.9	0.395
21	Day-old chicken from other sources than industrial hatchery company	0.86	0.39	1.92	0.718
22	Presence of dog	1.69	0.8	3.55	0.169
23	Presence of duck	0.92	0.59	1.42	0.698
24	Presence of fighting cock	1.03	0.64	1.65	0.899
25	Presence of fish pond	0.69	0.45	1.06	0.09
26	Presence of cat	0.53	0.34	0.81	0.00382
27	Presence of Cattle/Buffalo	1.19	0.67	2.14	0.55
28	Presence of Pigs	1.06	0.69	1.62	0.792
29	Read guideline before usage antimicrobials
	Always	ref	ref	ref	ref
	Sometimes	1.07	0.6	1.9	0.96218
	Never	1.11	0.38	3.2	0.96218
30	Farm use antimicrobials (any)	2.61	1.64	4.14	5.43e-05
31	Used aminoglycosides	0.52	0.19	1.45	0.212
32	Used amphenicols	0.83	0.16	4.41	0.83
33	Used lincosamides	2.6	1.12	6.04	0.0263
34	Used macrolides	2.55	1.47	4.45	0.000973
35	Used penicillins	0.53	0.23	1.25	0.147
36	Used pleuromutilins	NC	NC	NC	NC
37	Used polymyxins	0.53	0.25	1.15	0.111
38	Used quinolones	2.83	1.55	5.16	0.000768
39	Used spectinomycin	2.04	0.79	5.22	0.139
40	Used sulfonamides	0.28	0.06	1.24	0.0935
41	Used tetracyclines	2.25	1.43	3.56	0.000529
42	Used trimethoprim	0.09	0.06	0.14	2e-16
	Resistance detected in Escherichia coli isolates	Gentamicin resistance
No	Name of variable	OR	Lower 95% CI	Upper 95% CI	p-value
1	Age of farmer	0.99	0.97	1.02	0.5457
2	Gender of farmer	0.47	0.29	0.79	0.0041
3	No of Year Experience in chicken farming	0.96	0.92	0.99	0.01
4	Highest education of farmer
	No schooling or primary school	1.41	0.66	3.03	0.38846
	Secondary school	1.62	0.74	3.56	0.38846
	Higher than secondary school	ref	ref	ref	ref
5	Small farm (baseline=household farm)	2.3	1.64	3.22	1.59e-06
6	Chicken production type
	Egg laying chicken	ref	ref	ref	ref
	Meat chicken	4.68	3.28	6.68	0.13844
	Mixed chicken	3.07	1.5	6.3	0.13844
7	Chicken confined 24h inside	3.64	2.05	6.45	1.12e-05
8	Farm followed All-in-all-out practice	1.02	0.61	1.69	0.946
9	Location of farm
	My Tho	ref	ref	ref	ref
	Cho Gao	1.19	0.73	1.95	0.012
	Chau Thanh	0.55	0.29	1.05	0.012
10	Chicken visited at later stage of production (baseline=early stage)	0.55	0.33	0.92	0.022
11	Farm used commercial feed	1.26	0.8	1.99	0.32
12	Farm used disinfectants	0.52	0.18	1.57	0.2501
13	Farm with the presence of ante-room	0.71	0.08	6.32	0.758
14	Farm followed changing shoes/boot practice	3.22	1.77	5.87	0.000142
15	Farm with the presence of footbath	1.49	0.9	2.46	0.118
16	Farm with access of outsider	0.52	0.19	1.42	0.205
17	log(Density of chicken - per square meter)	1.18	1.02	1.37	0.0255
18	Rodents seen in farm
	Never	ref	ref	ref	ref
	Sometimes	0.55	0.32	0.93	0.10136
	Often	1.32	0.29	5.88	0.10136
19	Wildbird seen in farm
	Never	ref	ref	ref	ref
	Sometimes	0.79	0.48	1.31	0.70535
	Often	0.74	0.16	3.48	0.70535
20	Chicken procured as day-olds	0.5	0.13	1.92	0.315
21	Day-old chicken from other sources than industrial hatchery company	3.96	1.08	14.52	0.038
22	Presence of dog	12.63	4.36	36.58	3.57e-06
23	Presence of duck	0.85	0.51	1.4	0.517
24	Presence of fighting cock	0.8	0.42	1.53	0.496
25	Presence of fish pond	0.53	0.32	0.9	0.0177
26	Presence of cat	0.33	0.19	0.58	0.00013
27	Presence of Cattle/Buffalo	1.53	0.81	2.92	0.193
28	Presence of Pigs	1.31	0.78	2.2	0.307
29	Read guideline before usage antimicrobials
	Always	ref	ref	ref	ref
	Sometimes	0.56	0.22	1.38	0.25306
	Never	0.52	0.14	2.01	0.25306
30	Farm use antimicrobials (any)	3.09	1.72	5.55	0.000175
31	Used aminoglycosides	0.91	0.3	2.74	0.868
32	Used amphenicols	0.05	0.03	0.08	2e-16
33	Used lincosamides	4.23	1.54	11.67	0.00542
34	Used macrolides	2.66	1.49	4.74	0.000957
35	Used penicillins	0.97	0.42	2.21	0.941
36	Used pleuromutilins	3.79	0.51	28.48	0.195
37	Used polymyxins	0.54	0.22	1.31	0.172
38	Used quinolones	1.62	0.69	3.78	0.269
39	Used spectinomycin	2.9	1.04	8.12	0.0426
40	Used sulfonamides	0.01	0.01	0.02	2e-16
41	Used tetracyclines	2.48	1.56	3.93	0.000128
42	Used trimethoprim	0.05	0.01	0.2	2.92e-05
	Resistance detected in Escherichia coli isolates	Multidrug resistance
No	Name of variable	OR	Lower 95% CI	Upper 95% CI	p-value
1	Age of farmer	1	0.98	1.02	0.914991
2	Gender of farmer	0.61	0.37	1	0.0492
3	No of Year Experience in chicken farming	0.95	0.92	0.97	0.0001
4	Highest education of farmer
	No schooling or primary school	0.75	0.39	1.42	0.64956
	Secondary school	0.87	0.45	1.66	0.64956
	Higher than secondary school	ref	ref	ref	ref
5	Small farm (baseline=household farm)	2.99	1.9	4.71	2.93e-06
6	Chicken production type
	Egg laying chicken	ref	ref	ref	ref
	Meat chicken	8.58	1.6	46.07	0.0098787
	Mixed chicken	5.02	0.9	28.05	0.0098787
7	Chicken confined 24h inside	2.67	0.82	8.67	0.102
8	Farm followed All-in-all-out practice	2.78	1.47	5.23	0.00166
9	Location of farm
	My Tho	ref	ref	ref	ref
	Cho Gao	1.15	0.75	1.77	0.022175
	Chau Thanh	2.08	1.24	3.5	0.022175
10	Chicken visited at later stage of production (baseline=early stage)	0.63	0.38	1.04	0.0712
11	Farm used commercial feed	3.12	1.89	5.16	1.09e-05
12	Farm used disinfectants	0.5	0.28	0.9	0.0208
13	Farm with the presence of ante-room	1.89	0.21	17.22	0.573
14	Farm followed changing shoes/boot practice	1.11	0.7	1.76	0.671
15	Farm with the presence of footbath	1.62	0.99	2.67	0.0563
16	Farm with access of outsider	1.23	0.58	2.58	0.589
17	log(Density of chicken - per square meter)	1.45	1.23	1.72	1.92e-05
18	Rodents seen in farm
	Never	ref	ref	ref	ref
	Sometimes	1.84	1.12	3	0.014149
	Often	1.96	1.26	3.05	0.014149
19	Wildbird seen in farm
	Never	ref	ref	ref	ref
	Sometimes	1.06	0.66	1.7	0.64243
	Often	1.83	0.45	7.39	0.64243
20	Chicken procured as day-olds	0.39	0.05	3.07	0.3714
21	Day-old chicken from other sources than industrial hatchery company	0.14	0.03	0.73	0.0195
22	Presence of dog	5.62	2.35	13.43	0.000115
23	Presence of duck	1.82	1.11	2.97	0.0174
24	Presence of fighting cock	0.67	0.39	1.12	0.127
25	Presence of fish pond	0.65	0.4	1.05	0.0764
26	Presence of cat	0.85	0.53	1.35	0.481
27	Presence of Cattle/Buffalo	0.68	0.41	1.13	0.141
28	Presence of Pigs	1.07	0.66	1.72	0.785
29	Read guideline before usage antimicrobials
	Always	ref	ref	ref	ref
	Sometimes	0.51	0.28	0.91	0.002473
	Never	0.25	0.11	0.6	0.002473
30	Farm use antimicrobials (any)	1.28	0.8	2.04	0.297
31	Used aminoglycosides	4.05	0.64	25.59	0.137
32	Used amphenicols	0.25	0.09	0.64	0.004
33	Used lincosamides	5.61	0.72	43.94	0.101
34	Used macrolides	1.79	0.75	4.28	0.191
35	Used penicillins	1.67	0.83	3.35	0.149
36	Used pleuromutilins	NC	NC	NC	NC
37	Used polymyxins	0.68	0.39	1.18	0.167
38	Used quinolones	0.85	0.37	1.93	0.695
39	Used spectinomycin	NC	NC	NC	NC
40	Used sulfonamides	0.4	0.18	0.88	0.0227
41	Used tetracyclines	1.48	0.76	2.9	0.25
42	Used trimethoprim	NC	NC	NC	NC
	Resistance detected on farms	3rd-generation of cephalosporins
No	Name of variable	OR	Lower 95% CI	Upper 95% CI	p-value
1	Age of farmer	0.99	0.96	1.03	0.652
2	Gender of farmer	1.01	0.4	2.54	0.978
3	No of Year Experience in chicken farming	0.97	0.91	1.02	0.228
4	Highest education of farmer
	No schooling or primary school	1.31	0.42	4.09	0.54307
	Secondary school	0.74	0.23	2.32	0.54307
	Higher than secondary school	ref	ref	ref	ref
5	Small farm (baseline=household farm)	0.61	0.31	1.21	0.157
6	Chicken production type
	Egg laying chicken	ref	ref	ref	ref
	Meat chicken	15.04	2.34	96.72	0.27721
	Mixed chicken	16.11	2.14	121.38	0.27721
7	Chicken confined 24h inside	0.7	0.19	2.55	0.591
8	Farm followed All-in-all-out practice	0.55	0.21	1.42	0.216
9	Location of farm
	My Tho	ref	ref	ref	ref
	Cho Gao	1.29	0.49	3.37	0.65888
	Chau Thanh	1.64	0.64	4.21	0.65888
10	Chicken visited at later stage of production (baseline=early stage)	1.46	0.58	3.69	0.424
11	Farm used commercial feed	1.22	0.42	3.55	0.711
12	Farm used disinfectants	2.17	0.29	16.07	0.45
13	Farm with the presence of ante-room	NC	NC	NC	NC
14	Farm followed changing shoes/boot practice	1.57	0.64	3.85	0.325
15	Farm with the presence of footbath	1.35	0.54	3.34	0.52
16	Farm with access of outsider	0.76	0.2	2.86	0.691
17	log(Density of chicken - per square meter)	1.17	0.86	1.58	0.33
18	Rodents seen in farm
	Never	ref	ref	ref	ref
	Sometimes	1.41	0.56	3.56	0.7219
	Often	1.57	0.17	15	0.7219
19	Wildbird seen in farm
	Never	ref	ref	ref	ref
	Sometimes	0.62	0.24	1.58	0.39876
	Often	1.87	0.24	14.53	0.39876
20	Chicken procured as day-olds	0.45	0.04	4.57	0.498
21	Day-old chicken from other sources than industrial hatchery company	1.75	0.35	8.67	0.493
22	Presence of dog	0.22	0.03	1.56	0.133
23	Presence of duck	1.05	0.43	2.59	0.914
24	Presence of fighting cock	1.16	0.43	3.11	0.763
25	Presence of fish pond	2.49	0.99	6.28	0.0547
26	Presence of cat	0.71	0.29	1.76	0.462
27	Presence of Cattle/Buffalo	1.96	0.63	6.15	0.247
28	Presence of Pigs	0.41	0.16	1.03	0.0588
29	Read guideline before usage antimicrobials
	Always	ref	ref	ref	ref
	Sometimes	1.18	0.37	3.81	0.82036
	Never	0.55	0.06	5.44	0.82036
30	Farm use antimicrobials (any)	2.37	0.95	5.88	0.0655
31	Used aminoglycosides	0.76	0.15	3.71	0.731
32	Used amphenicols	1.72	0.11	26.39	0.698
33	Used lincosamides	1.19	0.15	9.29	0.867
34	Used macrolides	0.65	0.16	2.69	0.55
35	Used penicillins	1.24	0.36	4.28	0.737
36	Used pleuromutilins	NC	NC	NC	NC
37	Used polymyxins	2.76	0.84	9.08	0.0968
38	Used quinolones	3.14	0.68	14.58	0.146
39	Used spectinomycin	3.37	0.33	34.36	0.307
40	Used sulfonamides	2.48	0.39	15.79	0.338
41	Used tetracyclines	1.17	0.39	3.56	0.778
42	Used trimethoprim	NC	NC	NC	NC
	Resistance detected on farms	ESBL-producing
No	Name of variable	OR	Lower 95% CI	Upper 95% CI	p-value
1	Age of farmer	0.97	0.92	1.02	0.21
2	Gender of farmer	0.81	0.26	2.5	0.7085
3	No of Year Experience in chicken farming	0.93	0.86	1.01	0.101
4	Highest education of farmer
	No schooling or primary school	2.03	0.49	8.33	0.57133
	Secondary school	1.23	0.28	5.42	0.57133
	Higher than secondary school	ref	ref	ref	ref
5	Small farm (baseline=household farm)	0.39	0.15	1.05	0.0641
6	Chicken production type
	Egg laying chicken	ref	ref	ref	ref
	Meat chicken	23.51	2.56	215.76	0.46822
	Mixed chicken	25.76	2.28	291.54	0.46822
7	Chicken confined 24h inside	1.18	0.2	7.02	0.852
8	Farm followed All-in-all-out practice	0.83	0.26	2.7	0.760484
9	Location of farm
	My Tho	ref	ref	ref	ref
	Cho Gao	1.2	0.38	3.77	0.59704
	Chau Thanh	0.79	0.24	2.62	0.59704
10	Chicken visited at later stage of production (baseline=early stage)	1.58	0.48	5.2	0.45657
11	Farm used commercial feed	0.87	0.23	3.27	0.8317
12	Farm used disinfectants	5.68	0.61	52.75	0.12841
13	Farm with the presence of ante-room	NC	NC	NC	NC
14	Farm followed changing shoes/boot practice	2.52	0.79	8.06	0.12
15	Farm with the presence of footbath	1.79	0.58	5.48	0.309
16	Farm with access of outsider	0.45	0.08	2.55	0.371
17	log(Density of chicken - per square meter)	0.91	0.66	1.26	0.578
18	Rodents seen in farm
	Never	ref	ref	ref	ref
	Sometimes	0.81	0.26	2.51	0.5312
	Often	0.2	0.02	2.25	0.5312
19	Wildbird seen in farm
	Never	ref	ref	ref	ref
	Sometimes	0.95	0.3	2.97	0.32314
	Often	0.12	0.01	1.26	0.32314
20	Chicken procured as day-olds	NC	NC	NC	NC
21	Day-old chicken from other sources than industrial hatchery company	11.4	1.65	78.95	0.014595
22	Presence of dog	0.26	0.04	1.71	0.163
23	Presence of duck	0.77	0.25	2.39	0.65151
24	Presence of fighting cock	1.86	0.57	6.04	0.301
25	Presence of fish pond	3.32	0.95	11.61	0.061346
26	Presence of cat	0.76	0.25	2.34	0.63625
27	Presence of Cattle/Buffalo	1.75	0.5	6.15	0.385
28	Presence of Pigs	0.54	0.18	1.67	0.28803
29	Read guideline before usage antimicrobials
	Always	ref	ref	ref	ref
	Sometimes	1.83	0.48	7.01	0.61192
	Never	2.12	0.21	21.84	0.61192
30	Farm use antimicrobials (any)	2.08	0.67	6.47	0.205
31	Used aminoglycosides	1.04	0.17	6.43	0.965
32	Used amphenicols	5.79	0.37	90.63	0.212
33	Used lincosamides	NC	NC	NC	NC
34	Used macrolides	1.33	0.26	6.85	0.732
35	Used penicillins	2.46	0.62	9.67	0.2
36	Used pleuromutilins	NC	NC	NC	NC
37	Used polymyxins	1.91	0.51	7.17	0.337
38	Used quinolones	1.33	0.24	7.44	0.742
39	Used spectinomycin	NC	NC	NC	NC
40	Used sulfonamides	4.34	0.66	28.48	0.127
41	Used tetracyclines	1.2	0.31	4.64	0.792
42	Used trimethoprim	NC	NC	NC	NC
